# Supplementary material for: High prevalence of ghost rates in transparency in coverage data
Source: Health Aff Sch. 2025 Nov 12;3(11):qxaf212. doi: 10.1093/haschl/qxaf212 (PMC12631121; doi:10.1093/haschl/qxaf212)
Supplement: qxaf212_Supplementary_Data [file qxaf212_supplementary_data.zip]

Archive with 2 entries (2 files):
- Appendix.pdf
- coi_disclosure.docx
